# Supplementary material for: Grasping Force Control of Multi-Fingered Robotic Hands through Tactile Sensing for Object Stabilization
Source: Sensors (Basel). 2020 Feb 14;20(4):1050. doi: 10.3390/s20041050 (PMC7070334; doi:10.3390/s20041050)
Supplement: Supplementary file 1 [file sensors-20-01050-s001.zip]

Archive with 1 entries (1 files):
- sensors-678256-supplementary.mp4
